# Supplementary material for: Baroreflex dynamics during the rest to exercise transient in acute normobaric hypoxia in humans
Source: Eur J Appl Physiol. 2024 Apr 24;124(9):2765–75. doi: 10.1007/s00421-024-05485-4 (PMC11365845; doi:10.1007/s00421-024-05485-4)
Supplement: Supplementary file 1 — Supplementary file1 (XLSX 12 KB) [file 421_2024_5485_MOESM1_ESM.xlsx]

## Sheet: Foglio1
Baroreflex dynamics during the rest to exercise transient in acute normobaric hypoxia in humans
European Journal of Applied Physiology
Anna Taboni, Nazzareno Fagoni, Timothée Fontolliet, Giovanni Vinetti, Guido Ferretti
Corresponding author: Anna Taboni; Department of Molecular and Translational Medicine, University of Brescia, viale Europa 11, Brescia, Italy; anna.taboni@unibs.it
Cardiac output kinetics parameters. b: baseline; A1 and A2: amplitude of the initial and the principal phase, respectively; τ1 and τ2: time constant of the initial and the principal phase, respectively; d: delay time.
	Normoxia						Hypoxia
Subject	b	A1	τ1	d	A2	τ	b	A1	τ1	d	A2	τ2
	(l min-1)	(l min-1)	(s)	(s)	(l min-1)	(s)	(l min-1)	(l min-1)	(s)	(s)	(l min-1)	(s)
S1	3.37	1.52	2.5	3.5	2.04	7.3	3.33	2.11	2.7	12.4	2.77	24.1
S2	4.42	1.45	2.8	13.9	1.66	11.0	6.05	0.96	0.5	7.9	1.87	14.6
S3	4.89	4.56	4.3	---	0.00	---	6.30	2.76	3.4	7.5	2.73	52.7
S4	4.75	2.11	1.5	1.3	1.50	5.3	6.49	2.38	4.5	16.1	3.40	10.4
S5	7.74	2.52	0.6	36.2	0.72	12.9	9.08	0.79	0.2	15.1	1.39	1.8
S6	7.48	6.13	1.4	---	0.00	---	8.41	3.88	1.3	9.5	2.52	22.7
S7	6.50	3.38	1.3	26.6	1.54	11.7	7.89	2.83	0.2	16.6	4.17	45.2
S8	4.71	1.56	1.7	1.4	1.85	15.4	5.42	1.77	1.9	13.6	3.17	28.8
S9	5.52	2.66	2.5	6.6	1.99	7.3	6.52	2.64	4.8	16.2	2.24	21.0
S10	5.23	3.67	1.9	1.6	0.03	1.9	6.27	2.91	3.8	12.7	2.59	16.6
